# Supplementary material for: The Effect of Initial High vs. Low FiO2 on Breathing Effort in Preterm Infants at Birth: A Randomized Controlled Trial
Source: Front Pediatr. 2019 Dec 12;7:504. doi: 10.3389/fped.2019.00504 (PMC6927294; doi:10.3389/fped.2019.00504)
Supplement: Supplementary file 1 [file Table_1.XLS]

## Sheet: Process efficiency IS (study)
INTERNAL STANDARD d4-8-iso-PGF2a			Day of sample prep	Average Standard	Average Samples	STDEV Samples	Process efficiency	RSD
Sample Name	Sample Type	Area		408471	216945	36998.4	0.531113	0.170543
20190711_MH298_Dekker_CLR-1	Standard	405000		0.991501
20190711_MH298_Dekker_CLR-2	Standard	417200		1.02137	Process efficiency as descibed in Matuszewski et al. Anal. Chem. 2003:75,13, 3019-3030		Process efficiency somewhat lower than for validation plasma.
20190711_MH298_Dekker_CLR-3	Standard	433200		1.06054			However, robust repeatable results obtained, no batch effects detected.
20190711_MH298_Dekker_CLR-4	Standard	405300		0.992236	Process efficiency includes recovery and matrix effect and is defines as the ratio of the mean peak area of an analyte spiked before extraction to the mean peak area of the same analyte standard multiplied by 100. Here calculated for the IS
20190711_MH298_Dekker_CLR-5	Standard	408200		0.999336
20190711_MH298_Dekker_CLR-6	Standard	378100		0.925646
20190711_MH298_Dekker_CLR-7	Standard	389300		0.953065
20190711_MH298_Dekker_D001	Unknown	227300	1	0.556465
20190711_MH298_Dekker_D002	Unknown	193500	1	0.473717
20190711_MH298_Dekker_D003	Unknown	228700	1	0.559892
20190711_MH298_Dekker_D004	Unknown	293000	1	0.717308
20190711_MH298_Dekker_D005	Unknown	198200	1	0.485224
20190711_MH298_Dekker_D006	Unknown	181900	1	0.445319
20190711_MH298_Dekker_D007	Unknown	257000	1	0.629175
20190711_MH298_Dekker_D008	Unknown	231800	1	0.567482
20190711_MH298_Dekker_D009	Unknown	195500	1	0.478614
20190711_MH298_Dekker_D010	Unknown	250100	1	0.612283
20190711_MH298_Dekker_D011	Unknown	274000	1	0.670794
20190711_MH298_Dekker_D012	Unknown	204000	1	0.499423
20190711_MH298_Dekker_D013	Unknown	155900	1	0.381667
20190711_MH298_Dekker_D014	Unknown	282000	1	0.690379
20190711_MH298_Dekker_D015	Unknown	192800	1	0.472004
20190711_MH298_Dekker_D016	Unknown	240800	1	0.589515
20190711_MH298_Dekker_D017	Unknown	238400	1	0.583639
20190711_MH298_Dekker_D018	Unknown	169700	1	0.415451
20190711_MH298_Dekker_D019	Unknown	223300	1	0.546672
20190711_MH298_Dekker_D020	Unknown	236100	1	0.578009
20190711_MH298_Dekker_D021	Unknown	178600	1	0.43724
20190711_MH298_Dekker_D022	Unknown	233900	1	0.572623
20190711_MH298_Dekker_D023	Unknown	260200	1	0.637009
20190711_MH298_Dekker_D024	Unknown	143900	1	0.352289
20190711_MH298_Dekker_D025	Unknown	162400	1	0.39758
20190711_MH298_Dekker_D026	Unknown	157900	1	0.386563
20190711_MH298_Dekker_D027	Unknown	157800	1	0.386318
20190711_MH298_Dekker_D028	Unknown	165000	1	0.403945
20190711_MH298_Dekker_D029	Unknown	201000	1	0.492078
20190711_MH298_Dekker_D030	Unknown	215300	2	0.527087
20190711_MH298_Dekker_D031	Unknown	263100	2	0.644109
20190711_MH298_Dekker_D032	Unknown	157000	2	0.38436
20190711_MH298_Dekker_D033	Unknown	187100	2	0.458049
20190711_MH298_Dekker_D034	Unknown	216200	2	0.52929
20190711_MH298_Dekker_D035	Unknown	185100	2	0.453153
20190711_MH298_Dekker_D036	Unknown	194300	2	0.475676
20190711_MH298_Dekker_D037	Unknown	227400	2	0.55671
20190711_MH298_Dekker_D038	Unknown	233600	2	0.571888
20190711_MH298_Dekker_D039	Unknown	282100	2	0.690624
20190711_MH298_Dekker_D040	Unknown	223600	2	0.547407
20190711_MH298_Dekker_D041	Unknown	165300	2	0.404679
20190711_MH298_Dekker_D042	Unknown	238700	2	0.584374
20190711_MH298_Dekker_D043	Unknown	239200	2	0.585598
20190711_MH298_Dekker_D044	Unknown	217100	2	0.531494
20190711_MH298_Dekker_D045	Unknown	169100	2	0.413982
20190711_MH298_Dekker_D046	Unknown	268700	2	0.657818
20190711_MH298_Dekker_D047	Unknown	215200	2	0.526842
20190711_MH298_Dekker_D048	Unknown	162100	2	0.396845
20190711_MH298_Dekker_D049	Unknown	238000	2	0.58266
20190711_MH298_Dekker_D050	Unknown	240600	2	0.589025
20190711_MH298_Dekker_D051	Unknown	221600	2	0.54251
20190711_MH298_Dekker_D052	Unknown	231900	2	0.567726
20190711_MH298_Dekker_D053	Unknown	196200	2	0.480327
20190711_MH298_Dekker_D054	Unknown	157800	2	0.386318
20190711_MH298_Dekker_D055	Unknown	163900	2	0.401252
20190711_MH298_Dekker_D056	Unknown	200400	2	0.49061
20190711_MH298_Dekker_D057	Unknown	262100	2	0.641661
20190711_MH298_Dekker_D058	Unknown	210100	2	0.514357
20190711_MH298_Dekker_D059	Unknown	152100	2	0.372364
20190711_MH298_Dekker_D060	Unknown	260200	2	0.637009
20190711_MH298_Dekker_D061	Unknown	255900	2	0.626482
20190711_MH298_Dekker_D062	Unknown	241100	2	0.590249
20190711_MH298_Dekker_D063	Unknown	191600	2	0.469066
20190711_MH298_Dekker_D064	Unknown	213300	2	0.522191
20190711_MH298_Dekker_D065	Unknown	232700	2	0.569685
20190711_MH298_Dekker_D066	Unknown	235800	2	0.577274
20190711_MH298_Dekker_D067	Unknown	237900	2	0.582415
20190711_MH298_Dekker_D068	Unknown	189400	2	0.46368
20190711_MH298_Dekker_D069	Unknown	246100	2	0.60249
20190711_MH298_Dekker_D070	Unknown	231400	3	0.566502
20190711_MH298_Dekker_D071	Unknown	187700	3	0.459518
20190711_MH298_Dekker_D072	Unknown	258400	3	0.632602
20190711_MH298_Dekker_D073	Unknown	187900	3	0.460008
20190711_MH298_Dekker_D074	Unknown	202400	3	0.495506
20190711_MH298_Dekker_D075	Unknown	181500	3	0.44434
20190711_MH298_Dekker_D076	Unknown	267400	3	0.654636
20190711_MH298_Dekker_D077	Unknown	207900	3	0.508971
20190711_MH298_Dekker_D078	Unknown	276700	3	0.677404
20190711_MH298_Dekker_D079	Unknown	220800	3	0.540552
20190711_MH298_Dekker_D081	Unknown	241300	3	0.590739
20190711_MH298_Dekker_D082	Unknown	255900	3	0.626482
20190711_MH298_Dekker_D083	Unknown	273600	3	0.669814
20190711_MH298_Dekker_D084	Unknown	186800	3	0.457315
20190711_MH298_Dekker_D085	Unknown	230100	3	0.56332
20190711_MH298_Dekker_D086	Unknown	162100	3	0.396845
20190711_MH298_Dekker_D087	Unknown	173200	3	0.42402
20190711_MH298_Dekker_D088	Unknown	221300	3	0.541776
20190711_MH298_Dekker_D089	Unknown	218600	3	0.535166
20190711_MH298_Dekker_D090	Unknown	230200	3	0.563565
20190711_MH298_Dekker_D091	Unknown	177000	3	0.433323
20190711_MH298_Dekker_D092	Unknown	230900	3	0.565278
20190711_MH298_Dekker_D093	Unknown	256300	3	0.627461
20190711_MH298_Dekker_D094	Unknown	300700	3	0.736159
20190711_MH298_Dekker_D095	Unknown	185800	3	0.454867
20190711_MH298_Dekker_D096	Unknown	268900	3	0.658308
20190711_MH298_Dekker_D097	Unknown	228400	3	0.559158
20190711_MH298_Dekker_D098	Unknown	243300	3	0.595635
20190711_MH298_Dekker_D099	Unknown	225000	3	0.550834
20190711_MH298_Dekker_D100	Unknown	244900	3	0.599552
20190711_MH298_Dekker_D101	Unknown	195100	3	0.477634
20190711_MH298_Dekker_D102	Unknown	166300	3	0.407128
20190711_MH298_Dekker_CLR-1	Standard	412200		1.00913
20190711_MH298_Dekker_CLR-2	Standard	419500		1.027
20190711_MH298_Dekker_CLR-3	Standard	421100		1.03092
20190711_MH298_Dekker_CLR-4	Standard	422700		1.03483
20190711_MH298_Dekker_CLR-5	Standard	404700		0.990767
20190711_MH298_Dekker_CLR-6	Standard	397800		0.973875
20190711_MH298_Dekker_CLR-7	Standard	404300		0.989788

## Sheet: Batch control
In order to evaluate batch effects, process efficiencies for the internal standard d4-8-iso-PGF2a were investigated using a Kruskal Wallis test in Prism 8
No significant differences between process efficiencies were observed
Table Analyzed	Data 1
Kruskal-Wallis test
P value	0.5555
Exact or approximate P value?	Approximate
P value summary	ns
Do the medians vary signif. (P < 0.05)?	No
Number of groups	3	days
Kruskal-Wallis statistic	1.176
Data summary
Number of treatments (columns)	3
Number of values (total)	101

## Sheet: Analyte Validation
Process efficiency of 8-iso-PGF2alpha-d4
	Area	Area rel. to average Area standards
standards
0.01 ng/mL - inj. 1	385200	0.9661
0.01 ng/mL - inj. 2	416900	1.0456
0.025 ng/mL - inj. 1	338000	0.84772
0.025 ng/mL - inj. 2	444400	1.11458
0.05 ng/mL - inj. 1	360900	0.905154
0.05 ng/mL - inj. 2	386300	0.968858
0.1 ng/mL - inj. 1	405900	1.01802
0.1 ng/mL - inj. 2	429700	1.07771
0.2 ng/mL - inj. 1	373100	0.935752
0.2 ng/mL - inj. 2	409500	1.02705
0.5 ng/mL - inj. 1	412900	1.03557
0.5 ng/mL - inj. 2	421800	1.05789
average	398717	1
RSD	0.0770778	0.0770778
plasma samples
0 ng/mL spiked - 1	301700	0.756678
0 ng/mL spiked - 2	362000	0.907913
0 ng/mL spiked - 3	348100	0.873051
0.025 ng/mL spiked - 1	337500	0.846466
0.025 ng/mL spiked - 2	345100	0.865527
0.025 ng/mL spiked - 3	308500	0.773732
0.05 ng/mL spiked - 1	323700	0.811855
0.05 ng/mL spiked - 2	346900	0.870041
0.05 ng/mL spiked - 3	307600	0.771475
0.1 ng/mL spiked - 1	288800	0.724324
0.1 ng/mL spiked - 2	322100	0.807842
0.1 ng/mL spiked - 3	298800	0.749404
0.5 ng/mL spiked - 1	291600	0.731346
0.5 ng/mL spiked - 2	305300	0.765707
0.5 ng/mL spiked - 3	316800	0.794549
average	320300	0.803327
RSD	0.0713256	0.0713256
Intraday repeatability quantification 8-iso-PGF2alpha
		[8-iso-PGF2alpha] ng/mL found
[8-iso-PGF2alpha] ng/mL spiked		1	2	3		average	RSD	accuracy
in human plasma
0		-	-	-		N/A	N/A	N/A
0.025		0.02502	0.02588	0.02575		0.02555	0.0181438	1.0219
0.05		0.04194	0.04787	0.05701		0.04894	0.155124	0.978767
0.1		0.09544	0.08794	0.09354		0.0923067	0.0422412	0.923067
0.5		0.4592	0.4459	0.4352		0.446767	0.0269121	0.8935

## Sheet: Linearities
Calibration for validation academic solution
y=2.29x-0.003
Calibration in plasma (matrix matched)
y=2.045x+0.005
Calibration during study (different day)
y=1.855x+0.0015

## Sheet: RRTs
Sample Name	Sample Type	Relative RT		Emprical cut off = 0.2% deviation of RRT
20190711_MH298_Dekker_MeOH/water	Unknown	N/A		Equals	0.002007
20190711_MH298_Dekker_IS-a	Unknown	N/A
20190711_MH298_Dekker_CLR-1	Unknown	N/A		Range	1.00149	1.00551
20190711_MH298_Dekker_CLR-2	Unknown	N/A		Rounded to	1.001	1.006
20190711_MH298_Dekker_IS-b	Unknown	N/A
20190711_MH298_Dekker_MeOH	Unknown	N/A
20190711_MH298_Dekker_MeOH/water	Unknown	N/A
20190711_MH298_Dekker_CLR-1	Standard	1.004
20190711_MH298_Dekker_CLR-2	Standard	1.003
20190711_MH298_Dekker_CLR-3	Standard	1.003
20190711_MH298_Dekker_CLR-4	Standard	1.004
20190711_MH298_Dekker_CLR-5	Standard	1.004
20190711_MH298_Dekker_CLR-6	Standard	1.003
20190711_MH298_Dekker_CLR-7	Standard	1.004
20190711_MH298_Dekker_MeOH	Unknown	N/A
20190711_MH298_Dekker_MeOH/water	Unknown	N/A
20190711_MH298_Dekker_MeOH	Unknown	N/A
20190711_MH298_Dekker_MeOH/water	Unknown	N/A
20190711_MH298_Dekker_Blank-dayB	Unknown	N/A
20190711_MH298_Dekker_D082	Unknown	1.003
20190711_MH298_Dekker_D102	Unknown	1.003
20190711_MH298_Dekker_D041	Unknown	1.003
20190711_MH298_Dekker_D049	Unknown	1.003
20190711_MH298_Dekker_D005	Unknown	N/A
20190711_MH298_Dekker_D057	Unknown	1.003
20190711_MH298_Dekker_D014	Unknown	N/A
20190711_MH298_Dekker_D074	Unknown	1.003
20190711_MH298_Dekker_D095	Unknown	N/A
20190711_MH298_Dekker_D063	Unknown	N/A
20190711_MH298_Dekker_MeOH	Unknown	N/A
20190711_MH298_Dekker_MeOH/water	Unknown	N/A
20190711_MH298_Dekker_D044	Unknown	1.004
20190711_MH298_Dekker_D073	Unknown	N/A
20190711_MH298_Dekker_D070	Unknown	1.003
20190711_MH298_Dekker_D069	Unknown	1.006
20190711_MH298_Dekker_D056	Unknown	1.004
20190711_MH298_Dekker_D098	Unknown	1.004
20190711_MH298_Dekker_D051	Unknown	1.003
20190711_MH298_Dekker_D026	Unknown	1.002
20190711_MH298_Dekker_D022	Unknown	1.002
20190711_MH298_Dekker_D048	Unknown	1.004
20190711_MH298_Dekker_MeOH	Unknown	N/A
20190711_MH298_Dekker_MeOH/water	Unknown	N/A
20190711_MH298_Dekker_IS-b	Unknown	N/A
20190711_MH298_Dekker_D093	Unknown	N/A
20190711_MH298_Dekker_D036	Unknown	1.002
20190711_MH298_Dekker_D037	Unknown	1.004
20190711_MH298_Dekker_D076	Unknown	1.004
20190711_MH298_Dekker_D094	Unknown	1.004
20190711_MH298_Dekker_D031	Unknown	1.004
20190711_MH298_Dekker_D068	Unknown	1.003
20190711_MH298_Dekker_D020	Unknown	N/A
20190711_MH298_Dekker_D043	Unknown	N/A
20190711_MH298_Dekker_D083	Unknown	N/A
20190711_MH298_Dekker_MeOH	Unknown	N/A
20190711_MH298_Dekker_MeOH/water	Unknown	N/A
20190711_MH298_Dekker_Blank-dayA	Unknown	N/A
20190711_MH298_Dekker_D050	Unknown	N/A
20190711_MH298_Dekker_D007	Unknown	N/A
20190711_MH298_Dekker_D028	Unknown	1.003
20190711_MH298_Dekker_D013	Unknown	1.004
20190711_MH298_Dekker_D088	Unknown	1.003
20190711_MH298_Dekker_D010	Unknown	1.004
20190711_MH298_Dekker_D053	Unknown	1.001
20190711_MH298_Dekker_D099	Unknown	1.003
20190711_MH298_Dekker_D065	Unknown	N/A
20190711_MH298_Dekker_D033	Unknown	1.001
20190711_MH298_Dekker_MeOH	Unknown	N/A
20190711_MH298_Dekker_MeOH/water	Unknown	N/A
20190711_MH298_Dekker_SST-b	Unknown	1.003
20190711_MH298_Dekker_D042	Unknown	1.004
20190711_MH298_Dekker_D012	Unknown	1.003
20190711_MH298_Dekker_D055	Unknown	1.004
20190711_MH298_Dekker_D030	Unknown	1.002
20190711_MH298_Dekker_D040	Unknown	N/A
20190711_MH298_Dekker_D060	Unknown	1.003
20190711_MH298_Dekker_D046	Unknown	1.002
20190711_MH298_Dekker_D075	Unknown	N/A
20190711_MH298_Dekker_D072	Unknown	1.003
20190711_MH298_Dekker_D079	Unknown	1.003
20190711_MH298_Dekker_MeOH	Unknown	N/A
20190711_MH298_Dekker_MeOH/water	Unknown	N/A
20190711_MH298_Dekker_D024	Unknown	1.003
20190711_MH298_Dekker_D011	Unknown	1.003
20190711_MH298_Dekker_D016	Unknown	N/A
20190711_MH298_Dekker_D039	Unknown	1.004
20190711_MH298_Dekker_D023	Unknown	1.004
20190711_MH298_Dekker_D092	Unknown	1.003
20190711_MH298_Dekker_D002	Unknown	1.002
20190711_MH298_Dekker_D017	Unknown	1.004
20190711_MH298_Dekker_D019	Unknown	1.003
20190711_MH298_Dekker_D071	Unknown	N/A
20190711_MH298_Dekker_MeOH	Unknown	N/A
20190711_MH298_Dekker_MeOH/water	Unknown	N/A
20190711_MH298_Dekker_IS-b	Unknown	N/A
20190711_MH298_Dekker_D001	Unknown	1.005
20190711_MH298_Dekker_D027	Unknown	1.003
20190711_MH298_Dekker_D084	Unknown	1.006
20190711_MH298_Dekker_D038	Unknown	1.003
20190711_MH298_Dekker_D015	Unknown	1.004
20190711_MH298_Dekker_D054	Unknown	1.003
20190711_MH298_Dekker_D085	Unknown	1.002
20190711_MH298_Dekker_D081	Unknown	1.003
20190711_MH298_Dekker_D067	Unknown	1.003
20190711_MH298_Dekker_D009	Unknown	1.003
20190711_MH298_Dekker_MeOH	Unknown	N/A
20190711_MH298_Dekker_MeOH/water	Unknown	N/A
20190711_MH298_Dekker_D100	Unknown	1.002
20190711_MH298_Dekker_D004	Unknown	N/A
20190711_MH298_Dekker_D052	Unknown	1.004
20190711_MH298_Dekker_D062	Unknown	1.003
20190711_MH298_Dekker_D066	Unknown	1.004
20190711_MH298_Dekker_D034	Unknown	1.003
20190711_MH298_Dekker_D029	Unknown	1.003
20190711_MH298_Dekker_D101	Unknown	1.003
20190711_MH298_Dekker_D078	Unknown	1.003
20190711_MH298_Dekker_D097	Unknown	1.003
20190711_MH298_Dekker_MeOH	Unknown	N/A
20190711_MH298_Dekker_MeOH/water	Unknown	N/A
20190711_MH298_Dekker_D008	Unknown	1.005
20190711_MH298_Dekker_D096	Unknown	1.003
20190711_MH298_Dekker_D003	Unknown	N/A
20190711_MH298_Dekker_D006	Unknown	N/A
20190711_MH298_Dekker_D061	Unknown	1.004
20190711_MH298_Dekker_D077	Unknown	1.003
20190711_MH298_Dekker_D058	Unknown	1.003
20190711_MH298_Dekker_D087	Unknown	1.001
20190711_MH298_Dekker_D086	Unknown	1.003
20190711_MH298_Dekker_D035	Unknown	1.002
20190711_MH298_Dekker_MeOH	Unknown	N/A
20190711_MH298_Dekker_MeOH/water	Unknown	N/A
20190711_MH298_Dekker_Blank-dayC	Unknown	N/A
20190711_MH298_Dekker_IS-c	Unknown	N/A
20190711_MH298_Dekker_D090	Unknown	1.006
20190711_MH298_Dekker_D032	Unknown	1.004
20190711_MH298_Dekker_D045	Unknown	N/A
20190711_MH298_Dekker_D059	Unknown	1.004
20190711_MH298_Dekker_D089	Unknown	1.003
20190711_MH298_Dekker_D021	Unknown	1.003
20190711_MH298_Dekker_D018	Unknown	N/A
20190711_MH298_Dekker_D064	Unknown	1.003
20190711_MH298_Dekker_D025	Unknown	1.003
20190711_MH298_Dekker_D047	Unknown	1.003
20190711_MH298_Dekker_D091	Unknown	N/A
20190711_MH298_Dekker_MeOH	Unknown	N/A
20190711_MH298_Dekker_MeOH/water	Unknown	N/A
20190711_MH298_Dekker_SST-b	Unknown	1.004
20190711_MH298_Dekker_CLR-1	Standard	1.004
20190711_MH298_Dekker_CLR-2	Standard	1.003
20190711_MH298_Dekker_CLR-3	Standard	1.004
20190711_MH298_Dekker_CLR-4	Standard	1.003
20190711_MH298_Dekker_CLR-5	Standard	1.003
20190711_MH298_Dekker_CLR-6	Standard	1.003
20190711_MH298_Dekker_CLR-7	Standard	1.003
20190711_MH298_Dekker_MeOH	Unknown	N/A
20190711_MH298_Dekker_MeOH/water	Unknown	N/A

## Sheet: Comments
Description
Validation procedure:
Plasma was spiked with different concentrations of 8-iso-PGF2a.
We avoided to use stripped plasma as this would also remove a significant portion of matrix, resulting in possibly unreliable reslults.
The used human EDTA plasma contained no detectable traces of 8-iso-PGF2a.
Process efficiency was determined against an external standard set at 100%. Accuracy was determined using an external calibration line and matrix matched linearity was determined as described on
the sheet Analyte validation parameters.
Ultimately slope and calibration function of an extrernal calibration line and a matrix matched calibration were compared and no significant differences were observed.
For samples 150 uL plasma was used which was made up to 150 uL of solvent after sample preparation, hence no dilution factor has to be applied
Conclusion
The employed method gave reproducible (RSD <8%), accurate (>89%) and linear (R2 = 0.99) results with matching calibration lines from academic standards and in a matrix matched fashion
Kruskal Wallis analysis of process efficiencies obtained for the internal standard d4-8-iso-PGF2a proved the absence of batch effects.
All samples were run in a single batch, framed by 2 calibration lines in a randomized fashion. Throughout the sequence blanks and SST samples were run approximately every 10th sample.
